# Supplementary material for: High-Dose Methylprednisolone Pulses for 3 Days vs. Low-Dose Dexamethasone for 10 Days in Severe, Non-Critical COVID-19: A Retrospective Propensity Score Matched Analysis
Source: J Clin Med. 2021 Sep 28;10(19):4465. doi: 10.3390/jcm10194465 (PMC8509662; doi:10.3390/jcm10194465)
Supplement: Supplementary file 1 [file jcm-10-04465-s001.zip]

Archive with 1 entries (1 files):
- jcm-1349753-supplementary.pdf
